# Supplementary material for: Biotransformation of Canola Feedstock Waste Using Brassica Pest Microbiome: Proof of Concept for Insects as Bioengineers
Source: Int J Mol Sci. 2025 Aug 9;26(16):7715. doi: 10.3390/ijms26167715 (PMC12386942; doi:10.3390/ijms26167715)
Supplement: Supplementary file 1 [file ijms-26-07715-s001.zip]

Archive with 2 entries (2 files):
- ijms-3758977_AK_V2_Dataset 1.xlsx
- ijms-3758977_AK_V2_Supplementary Materials.pdf
