# Supplementary material for: Biotransformation of Canola Feedstock Waste Using Brassica Pest Microbiome: Proof of Concept for Insects as Bioengineers
Source: Int J Mol Sci. 2025 Aug 9;26(16):7715. doi: 10.3390/ijms26167715 (PMC12386942; doi:10.3390/ijms26167715)
Supplement: Supplementary file 1 [file ijms-26-07715-s001.zip › ijms-3758977_AK_V2_Dataset 1.xlsx]

## Sheet: Log2FC HP (vs CL)
Metabolite	log2(FC_HP)	FDR adj. p-value
Epsilon-decalactone	7.3458	0.00034316
Hymecromone	-5.3182	0.00054179
N-omega-acetylhistamine	3.2466	0.001149
Indole-3-acetaldehyde	1.1818	0.0026648
Indole-3-acetate	1.2096	0.0027512
Oxaloacetic acid	1.445	0.0028149
Harmol	1.4627	0.0037558
N-acetyl-o-methyltyrosine	-1.4056	0.0046716
Ergosterol	-1.0961	0.0054953
3-hydroxyvaleric acid	-1.2534	0.0070472
Eremanthin	-1.4461	0.0070976
12-hydroxyoctadecanoic acid	1.2374	0.0072746
Erianin	-3.7561	0.00899
Indole-3-ethanol	0.90299	0.01174
Maesopsin	2.2367	0.012779
Ursinoic acid	1.697	0.014028
Sucrose	-3.7839	0.016768
Indole-3-pyruvate	1.2422	0.01726
Palmitoyl ethanolamide	1.3031	0.017614
Isoimperatorin	-2.3086	0.0178
7-deacetoxy-7-oxokhivorin	3.0554	0.017838
Docosahexaenoyl ethanolamide	0.99892	0.019164
Isomaltulose	-3.8519	0.01956
5-carboline	-3.3903	0.019724
Creatine	1.0249	0.021017
Avocadyne acetate	2.5906	0.021024
Alpha-aminoadipate	-2.0461	0.021032
Limonin	-1.1295	0.021058
Sissotrin	-4.0365	0.022514
7,3',4'-trihydroxyflavone	0.90088	0.023358
12-hydroxydodecanoic acid	-2.1276	0.023558
Threonic acid	-1.4025	0.023637
Hippurate	-1.324	0.026473
2-acetamido-2-deoxy-beta-d-glucosylamine	-3.4581	0.026573
Sedoheptulose 7-phosphate(s7p)	-3.3234	0.028481
Nornicotine	1.4206	0.028934
Nicotinoylglycine	1.2532	0.028958
Malonic acid	-3.1914	0.029264
(2s)-2-hydroxy-3-butenyl-glucosinolate	-1.6752	0.03193
3-o-methylfunicone	-3.6084	0.03233
Triandrin	-2.0528	0.032818
Glutamyl-s-(c3h5)-cysteine sulfoxide	2.0293	0.034057
Catechol	3.1646	0.034162
Isoleucylvaline	-2.1601	0.034351
Ligustilide	-1.1497	0.035399
4-hydroxy-3-methoxymandelic acid	-1.7383	0.035434
4-methylvaleric acid	1.3895	0.036356
N-alpha-acetyl-ornithine	-1.1781	0.037797
Pyroglutamyl-isoleucine	-1.8705	0.038536
N-methyllysine	1.5099	0.040539
Nicotine	3.0538	0.041534
2,9-deoxyguanosine	0.92993	0.041568
Arabinofuranosyluracil	-1.0347	0.041954
Flavanole base + 2o, 2prenyl	1.4095	0.042876
1-isothiocyanato-4-(methylsulfinyl)-butane	-2.0882	0.044245
16-glucuronide-estriol	-1.3975	0.044497
17,21-dihydroxypregn-4-ene-3,20-dione	2.3868	0.046654
Cis-aconitic acid	-2.8301	0.048236

## Sheet: Log2FC HP (vs WCF)
Metabolite	log2(FC_HP)	FDR adj. p-value
FA 18:3+2O	-17.617	0.0080071
D-Mannose-6-phosphate	1.7963	0.0080071
Indole-3-acetate	1.2588	0.0080071
Gliocladic acid	-1.1957	0.016859
Tetradecanoic acid	2.2989	0.024294
6-Methoxyluteolin	1.3711	0.027578
Indole-3-acetaldehyde	1.0223	0.04968

## Sheet: Log2FC HP (vs HP Frass)
Metabolite	log2(FC_HP)	FDR adj. p-value
Guanosine 3',5'-cyclic monophosphate	-19.364	0.0084138
Deoxycytidine	-7.2468	0.0084138
Glycerol 2-phosphate	-6.2813	0.0084138
Gallic acid	-6.0418	0.0084138
Hapalindole d	-6.0145	0.0084138
Acetylcimigenol arabinoside	-5.6625	0.0084138
Malonic acid	-5.5623	0.0084138
D-2-aminobutyrate	-5.3548	0.0084138
D-mannitol	-5.3231	0.0084138
LPC 18:3	-5.2522	0.0084138
Uridine	-5.0534	0.0084138
Maleic acid	-4.9815	0.0084138
D-glyceric acid	-4.898	0.0084138
Meglutol	-4.7902	0.0084138
Ribose	-4.6143	0.0084138
Adenine	-4.572	0.0084138
Cytidine	-4.3083	0.0084138
Arborinine	-4.2254	0.0084138
7,4'-dimethoxy-3-hydroxyflavone	-4.1233	0.0084138
N-acetyl-o-methyltyrosine	-4.1098	0.0084138
(s)-malate	-4.0913	0.0084138
Leucine methyl ester	4.0658	0.0084138
3-hydroxycinnamic acid	-4.0544	0.0084138
Serine o-sulfate	-3.9792	0.0084138
5-hydroxyculmorin	-3.9366	0.0084138
Indole-3-ethanol	3.9068	0.0084138
Glyceraldehyde	-3.716	0.0084138
Guanosine	-3.6971	0.0084138
3-hydroxy-C4-homoserine lactone	-3.6001	0.0084138
Lipoic acid reduced	-3.4821	0.0084138
Mesaconic acid	-3.4574	0.0084138
Methyl vanillate	-3.2918	0.0084138
Hymecromone	-2.9353	0.0084138
3-hydroxykynurenine	-2.8608	0.0084138
Indole-3-acetate	2.492	0.0084138
Sinapoyl malate	-3.4688	0.0085615
Sinapic acid	-3.3621	0.0085615
Cis-aconitic acid	-3.4013	0.0087172
1-hydroxy-10-methylacridone	-2.7234	0.0087172
3,4-dihydroxybenzoate	-2.6042	0.0087172
Dihydromunduletone	-2.603	0.0087172
Indole	1.4577	0.0087172
2-myristoylglycerol	-3.6156	0.008949
Cyanidin	1.709	0.0090525
Fumaric acid	-4.2038	0.0096618
N-alpha-acetyl-ornithine	-2.6304	0.0096618
2,5-dihydroxybenzoate	-2.4061	0.010073
3-methoxy-4-hydroxymandelate	-3.415	0.010104
12-hydroxydodecanoic acid	-2.5866	0.010721
2-pyridylacetic acid	3.2841	0.010954
Trans-caffeic acid	-2.7903	0.010954
(e)-resveratroloside	-2.4201	0.010954
2,4,5-trimethoxybenzoic acid	-2.2978	0.010954
Indole-3-acetamide	1.8594	0.010954
4-hydroxyphenyllactic acid	-2.8225	0.011596
N-acetylalanine	-2.7324	0.012204
Adenosine	-2.2192	0.012204
Dl-lactic acid	-3.2827	0.012798
Glycolic acid	-2.7879	0.012798
Pentadecanoic acid	-1.8805	0.012994
Syrosingopine	-3.5204	0.013159
3-hydroxyglutaric acid	-2.2276	0.01436
D-glucuronic acid	-2.1883	0.01436
4-hydroxy-3-methoxymandelic acid	-1.6566	0.01436
Tryptamine	0.93875	0.01436
Citraconic acid	-2.1286	0.015506
Xanthosine	1.8884	0.015848
Syringic acid	-1.6851	0.015848
Ligustilide	1.5799	0.015848
Azelaic acid	-2.4409	0.015969
Pyruvic acid	-2.4266	0.015969
3-hydroxymandelic acid	-1.5593	0.01614
Geranic acid	3.9738	0.017434
Gluconic acid-gamma-lactone	-3.2087	0.017434
N-fructosyl phenylalanine	-2.6516	0.017434
Isoleucylisoleucine	-2.5235	0.017434
D(-)-fructose	-2.3571	0.017434
2-hydroxyphenylacetic acid	-1.5642	0.017434
4-hydroxybenzoate	-2.3188	0.017973
3-hydroxyvaleric acid	-1.6833	0.017973
N-acetylglucosamine	-2.6032	0.018177
Glucuronate	12.538	0.019182
D-galactose	-2.8699	0.019182
Gamma-glutamylleucine	-2.5717	0.019182
Citramalate	-2.2791	0.019182
N-methylglutamic acid	-2.1699	0.019182
Maesopsin	-2.0461	0.019182
6-methoxyluteolin	1.9409	0.019182
Creatine	2.0309	0.0192
Cytidine cyclic monophosphate	-2.3142	0.020618
Phenylacetylglutamine	1.9687	0.021497
Octadecanedioic acid	-1.3803	0.02208
Oxaloacetic acid	4.3701	0.022744
Gluconapin	-2.0913	0.022913
D-mannose-6-phosphate	1.7196	0.023694
Methyl trans-cinnamic acid	3.7182	0.023963
3-hydroxypyridine	4.171	0.02434
Vanillic acid	-2.1649	0.024504
Threonic acid	-1.826	0.025018
Sphinganine-1-phosphate	1.6022	0.025018
Ergosterol	-1.4965	0.025018
3-hydroxybenzoate	-1.2954	0.025018
D-gluconate	-1.4708	0.025649
Phenyl-butyryl-glutamine	1.393	0.025869
Kaempferol-4'-methyl ether	2.8163	0.027452
1,6-dihydroxy-3,8-dimethylxanthone	-2.7273	0.027452
FA 9:0 + 1O sulfate	16.98	0.02782
(z)-2-octylpent-2-enedioic acid	-1.2963	0.02782
4-pyridoxate	-1.278	0.02782
12-hydroxyoctadecanoic acid	3.346	0.028727
2'-deoxyinosine-5'-monophosphate	-1.5357	0.028727
Sinapoylcholine	3.0315	0.029175
(2s)-2-hydroxy-3-butenyl-glucosinolate	-2.2608	0.031312
Gluconate	-1.6142	0.031919
Bergenin	-1.134	0.031919
Urea	5.6513	0.032223
Xanthomonic acid	3.9688	0.032223
Hydroxysuberic acid	-1.4234	0.032223
Haematommic acid	-1.3159	0.032223
Nicotinic acid	-1.7376	0.032972
Niacinamide	0.97531	0.033065
Triandrin	4.9646	0.034143
LPE 18:3	-2.9613	0.035193
Purine	-2.0957	0.03563
Geranyl-pp	-0.95712	0.03563
Ala-leu	-2.5027	0.036764
2,3-dihydroxybenzoate	-1.0461	0.038479
(-)-B-hydrastine	-1.0654	0.038629
Serine	-1.544	0.038738
3-coumaric acid	-1.3363	0.038738
10-shogaol	-2.6052	0.039262
L-beta-homoproline	3.3697	0.039879
Limonin	-0.96039	0.039879
2,8-quinolinediol	-1.224	0.040516
N-acetylcysteine	2.8558	0.04429
Sedoheptulose 7-phosphate(s7p)	-2.287	0.046278
N-omega-acetylhistamine	6.4478	0.047763
3-methylthiopropylamine	1.3645	0.047763
Suberate	-1.7981	0.048191
Epigallocatechin	-1.0237	0.048191
Indole-3-acetyl-l-phenylalanine	4.1345	0.048825
4-methoxycinnamic acid	3.3814	0.048825
Uracil	3.7569	0.048942

## Sheet: Log2FC WCF (vs WCF Frass)
Metabolite	log2(FC_WCF)	FDR adj. p-value
LPC 18:3	-4.7591	0
7-acetoxycoumarin	-4.2988	0
Deoxycytidine	-9.3032	1.18e-15
Cadaverine	-9.1975	1.81e-14
Caffeic acid	-7.0072	5.31e-12
2-myristoylglycerol	-3.6115	9.54e-10
LPE 18:3	-5.0422	8.28e-08
Altenusin	-2.1034	2.03e-07
Indolacetic acid	-2.2833	2.03e-07
Sedoheptulose 7-phosphate(s7p)	-1.7522	6.32e-07
PC (16:0/0:0)	-4.5215	1.02e-06
Syrosingopine	-3.8572	1.02e-06
2'-o-methylinosine	-3.1874	1.02e-06
Orotidine 5'-monophosphate	-3.8475	3.96e-06
Elaidic acid	-3.7678	3.96e-06
D-limonene	-3.9477	4.33-06
Trans-cinnamaldehyde	-4.009	4.98e-06
2-methylpyrrolidine	-2.8436	6.83e-06
2-quinolinecarboxylic acid	-1.8281	6.83e-06
Melatonin	-2.7695	8.98e-06
Phytosphingosine-1-p	-4.2076	1.11e-05
Triacetin	-4.4903	1.24e-05
Aconitic acid	-4.3868	1.66e-05
Hyoscyamine	-3.6373	1.97e-05
3-indolepropionic acid	-1.4054	2.33e-05
Quercetin-3-ramnoside	-2.5995	2.94e-05
Deoxysappanone B 7,3'-dimethyl ether	-2.288	3.44e-05
Gigantol	-3.8891	4.15e-05
Hapalindole d	-3.431	5.34e-05
Sodium houttuyfonate	-3.2319	5.35e-05
Indole-3-acetate	-1.5271	6.04e-05
L-homocysteine thiolactone	-4.0327	6.65e-05
Phytosphingosine	-2.3042	7.39e-05
5-carboline	-4.3578	7.69e-05
Betaine	-2.7432	7.69e-05
3'-O-methylguanosine	-1.7021	7.69e-05
Nicotinoylglycine	1.0986	7.68e-05
Ureidoglutaric acid	-1.3742	0.00010582
Acaranoic acid	-3.2871	0.00010923
2-O-methyladenosine	-3.5462	0.00012078
Harmol	-1.3278	0.00012369
Dl-alpha-hydroxybutyric acid	3.4033	0.00014776
D-2-aminobutyrate	-3.2438	0.00016522
Oleyl sarcosine	-3.1691	0.00016522
FA 18:3+1o	-3.1174	0.00020015
3-O-methylfunicone	-2.7153	0.00021912
Indole-3-acetaldehyde	-1.3717	0.00021912
3-nitrotyrosine	-3.3713	0.0002441
Germine	-3.1057	0.00028448
6-methoxyquinoline	-3.0525	0.00032005
Cytosine	-2.4364	0.00032005
3-isochromanone	1.8025	0.00032005
N-fructosyl glutamylphenylalanine	-2.4291	0.00035417
Tetradecanoic acid	-1.1156	0.00042248
Jasmonic acid	1.3494	0.00044716
Uridine	-1.4507	0.00044841
Triandrin	-2.3211	0.00050524
Methionine propyl ester	-3.1852	0.00058578
Dihydromuronic acid	2.6546	0.00058578
(-)-riboflavin	-1.4048	0.00061238
Methylophiopogonone a	-2.5791	0.00062949
4-hydroxy-3-methoxyphenylglycol	-2.4412	0.00070522
Ethanolamine	-2.0695	0.00085447
Myosmine	-1.3627	0.00088852
3-methyladenine	-2.5949	0.0009673
Hordenine	-1.6643	0.0011093
Otosenine	-2.5579	0.0011588
Gypsogenin 3-o-beta-d-glucuronopyranoside	-2.4442	0.0011588
Feruloyl tyramine	-1.6523	0.0012505
(9Z, 12Z)-octadecadienoate	3.7066	0.0014519
Benzoic acid	-1.1064	0.0015035
Pentadecanoic acid	-1.3808	0.0018522
Indolylmethyl glucosinolate	-1.7211	0.0020557
3-methyl-2-oxindole	2.2845	0.0022082
Methyl jasmonate	1.5129	0.0022312
6-hydroxyflavone	-1.2371	0.0022643
Nicotinamide	-3.193	0.0026462
4-(methylsulfinyl)butylglucosinolate	-1.2839	0.0026938
Quercetin pentamethyl ether	-1.8071	0.0031286
Cytidine	-2.8129	0.0033457
2-thiouridine	1.0606	0.003545
3-O-methylquercetin	-2.2619	0.0038766
Glycocholate	-2.2695	0.0040665
1-8-diaminooctane	-1.9842	0.0042467
Piceid	-0.62723	0.0042467
3',4'-dimethoxy-7-hydroxyflavanone	-1.5134	0.0045616
LPE 18:1	-1.621	0.0048251
Decanedioic acid	-1.5683	0.0048925
Prolylyphenylalanine	-1.7873	0.0050241
Aloesin	1.4381	0.0050251
1-methyladenosine	-1.6818	0.0051145
3-deoxycaryoptinol	-3.0068	0.0057728
Niacin	3.7847	0.0060687
(E)-2-(hydroxymethyl)-3-[3-(hydroxymethyl)-6-propan-2-ylcyclohex-2-en-1-yl]prop-2-enoic acid	0.90048	0.007304
Kynurenine	-2.2531	0.0079827
Genistin	-0.67143	0.0084543
Magnocurarine	-0.7656	0.0085978
Hydroxy octadecatrienoic acid	-1.9121	0.0088699
Kirenol	-1.7912	0.0089955
Ergosterol	-0.67416	0.010014
2,3-diphosphoglycerate	-1.1984	0.01056
Deoxyadenosine	-1.2668	0.011301
Emodin	-1.3479	0.011704
Huperzine A	-1.1923	0.011705
5-hydroxytryptophan	-1.5251	0.012366
4-methyl-2-oxopentanoic acid	1.6944	0.012831
Fisetin	-2.1347	0.014078
Heptadecanoic acid	-1.0735	0.016135
D-sphingosine	-1.0063	0.016481
Allopregnanolone	-2.065	0.01691
Gly	-1.5485	0.017423
D-aspartate	3.9324	0.018505
3-methylglutaric acid	1.5286	0.022232
Putrescine	-0.99816	0.023213
Dihydroorotate	-1.9983	0.023266
5-methoxytryptamine	-1.2869	0.023266
Harmaline	-1.8249	0.027966
Tartronate	4.8762	0.031599
Picein	1.8809	0.031599
Cyanidin-3-o-glucoside	-2.1331	0.031602
3-o-acetylpadmatin	-2.0248	0.032238
Lagochilin	-1.4967	0.032238
Tetradecanoyl-l-carnitine	-1.9956	0.034285
Citraconic acid	1.2818	0.034453
Kojic acid	0.47925	0.034668
5-methoxyuridine	-1.5544	0.034707
D-(+)-glucosamine	-1.2844	0.035261
Gerberinside	-1.8997	0.036985
Indole-3-carboxylic acid	1.1019	0.036985
2',4'-dihydroxy-4-methoxychalcone	-1.5797	0.037019
Epicatechin	-1.4863	0.038843
3-hydroxyglutaric acid	1.3611	0.039477
12-hydroxyoctadecanoic acid	-1.0346	0.040091
Quebrachitol	2.4402	0.042579
7-hydroxymitragynine	-2.0087	0.044891
Linoleoyl ethanolamide	-1.4161	0.044891
Suberosin	-2.2066	0.046493

## Sheet: Log2FC HP Frass (vs WCF Frass)
Metabolite	log2(FC)	p.ajusted
FA 18:3+2O	-17.867	0
Prolylproline	-12.11	0
C8-homoserine lactone	-11.766	0
Trans-cinnamaldehyde	-10.209	0
Erysovine	-9.7473	0
Beta-N-methylaminoalanine	-8.6583	0
L-homocysteine thiolactone	-8.6495	0
Hyocholic acid	-8.6143	0
Octopine	-8.3783	0
Tricaprylin	-8.0962	0
Thymol	-7.9589	0
Sucrose	-7.6685	0
4-hydroxy-L-proline	-7.3008	0
Urea	-7.2049	0
4-methylvaleric acid	-6.3415	0
1-o-trans-cinnamoyl-beta-D-glucopyranose	-6.089	0
Xanthinol	-6.0314	0
3'-oxotabernaelegantine B	-5.649	0
Melezitose	-5.5515	0
N-acetylmannosamine	-5.4697	0
Diethanolamine	-4.8989	0
Isovaleric acid	-4.79	0
O-phosphocholine	-4.7851	0
Mannitol	-4.5471	0
D-mannosamine	-4.4976	0
7-acetoxycoumarin	-4.2988	0
N-acetylasparagine	-4.0472	0
7-deacetylkhivorin	-3.9641	0
5-methylcytosine hydrocloride	-3.8389	0
Ala-ala	-3.6924	0
P-coumaryl alcohol	-3.5977	0
(E)-2-decylpent-2-enedioic acid	-3.5796	0
2-amino-2-methylpropanoate	-3.5775	0
N-formylmethionine	-3.4853	0
L-beta-homothreonine	-3.3433	0
3-hydroxybutanoic acid	-3.3199	0
O-phosphoethanolamine	-3.2599	0
Sissotrin	-3.2115	0
Glutamyl-s-(C3H5)-cysteine sulfoxide	-2.3634	0
Lysergol	-10.208	1.22e-14
Triandrin	-9.7737	4.01e-14
Aconitic acid	-9.7122	4.66e-14
3-hydroxy-C14 homoserine lactone	-9.0387	2.96e-13
7-methylsulfenylheptyl isothiocyanate	-7.8911	6.94e-12
Phytosphingosine-1-P	-7.7754	9.23e-12
Quercetin-3-ramnoside	-7.4061	2.49e-11
Monensin sodium salt	-7.1903	4.25e-11
13-OxoODE	-7.1633	4.47e-11
4-hydroxy-3-methoxyphenylglycol	-7.1609	4.47e-11
N-fructosyl glutamylphenylalanine	-6.9886	7.01e-11
5-carboline	-6.938	7.95e-11
Ornibactin C6	-6.8098	1.11e-10
Triacetin	-6.8072	1.11-10
Caffeic acid	-6.7198	1.40e-10
Hydrocinnamic acid	-6.6526	1.66e-10
Gypsogenin 3-O-beta-D-glucuronopyranoside	-6.6343	1.73e-10
(S)-3-amino-4-(((s)-1-methoxy-1-oxo-3-phenylpropan-2-yl)amino)-4-oxobutanoic acid	-6.4205	3.0641e-10
Gentiobiose	-6.2745	4.4928e-10
N-methylleucine	-5.9195	1.2037e-09
3-O-methylquercetin	-5.6345	2.6573e-09
PC(16:0/0:0)	-5.5706	3.1438e-09
5'-O-methylthymidine	-5.5294	3.4877e-09
3-nitrotyrosine	-5.4772	3.9939e-09
Resveratrol	-5.4475	4.2915e-09
L-asparagine	-5.436	4.3796e-09
FA 18:3+1o	-5.3245	5.9393e-09
Allo-protolichesterinic acid	-5.1844	8.5413e-09
1-isothiocyanato-9-(methylsulfinyl)-nonane	-5.0444	1.2591e-08
1-isothiocyanato-4-(methylsulfinyl)-butane	-4.9178	1.7888e-08
L-beta-homoleucine	-4.8721	1.994e-08
Equol	-4.8413	2.1544e-08
Orotidine 5'-monophosphate	-4.7816	2.5302e-08
Feruloyl allylamine	-4.75	2.741e-08
Hydroxy octadecatrienoic acid	-4.611	3.9244e-08
1-phenylethanol	-4.4916	5.4474e-08
12-epinapelline	-4.4907	5.4474e-08
Elaidic acid	-4.4807	5.5521e-08
Cytosine	-4.4264	6.4367e-08
Tyr-tyr	-4.3177	8.7474e-08
Pyridoxine	-4.2686	9.9988e-08
4'-methoxyflavone	-4.2493	1.0477e-07
3-deoxycaryoptinol	-4.1341	1.4014e-07
Prolylyphenylalanine	-4.1135	1.4756e-07
N-amidino-L-aspartate	-4.106	1.4948e-07
Tryptophol	-4.0403	1.7978e-07
3-hydroxypyridine	-3.9933	2.0473e-07
2-O-methyladenosine	-3.9481	2.3201e-07
Hyoscyamine	-3.9363	2.3817e-07
Sinapoylcholine	-3.9104	2.5502e-07
Suberosin	-3.899	2.6157e-07
Mahanimbine	-3.8724	2.807e-07
D-limonene	-3.8621	2.8699e-07
Ergothioneine	-3.8502	2.9485e-07
Alpha-methylene-gamma-butyrolactone	-3.7843	3.5593e-07
Mepanipyrim	-3.76	3.7967e-07
5-aminopentanoate	-3.7545	3.8278e-07
1-methylnicotinamide	-3.7174	4.2432e-07
3-O-acetylpadmatin	-3.7135	4.2592e-07
6-methoxyquinoline	-3.6779	4.7015e-07
N-gamma-acetyl-N-2-formyl-5-methoxykynurenamine	-3.6645	4.8564e-07
Geranic acid	-3.6331	5.2775e-07
Epitestosterone	-3.6317	5.2775e-07
2-piperidone	-3.5996	5.7704e-07
Glutathione reduced	-3.5869	5.9504e-07
Deoxyadenosine	-3.5771	6.0564e-07
Hippeastrine	-3.576	6.0564e-07
Goitrin	-3.5513	6.3834e-07
Alpha-guaiaconic acid	-3.5456	6.4481e-07
12-hydroxyoctadecanoic acid	-3.509	7.1526e-07
Nicotine	-3.4739	7.9024e-07
Germine	-3.4711	7.9124e-07
Ethanolamine	-3.4489	8.4058e-07
C4-homoserine lactone	-3.4299	8.8453e-07
3-aminotyrosine	-3.4248	8.9216e-07
2-deoxy-alpha-D-ribose-1-phosphate	-3.3988	9.5939e-07
6-pentyl-2h-pyran-2-one	-3.3857	9.9153e-07
15-deoxy-goyazensolide	-3.3578	1.0656e-06
3-methyladenine	-3.3289	1.1566e-06
Isolaserpitin	-3.3248	1.1636e-06
2-isopropyl-6-methyl-pyrimidin-4-ol	-3.2953	1.2573e-06
N-acetyl-D-tryptophan	-3.2786	1.3152e-06
2-pyridylacetic acid	-3.2726	1.331e-06
4-coumaroylcholine	-3.2648	1.3545e-06
Methyl trans-cinnamic acid	-3.2499	1.4095e-06
Acaranoic acid	-3.1969	1.6509e-06
Cyanidin-3-O-glucoside	-3.1769	1.7456e-06
Leucine methyl ester	-3.163	1.8111e-06
Benzoylhypaconine	-3.1498	1.8754e-06
Isopropyl ferulate	-3.134	1.9463e-06
5-methoxyflavone	-3.1209	2.0149e-06
Kirenol	-3.1185	2.0177e-06
Indoleacetaldehyde	-3.1155	2.0242e-06
1-cinnamoylpyrrolidine	-3.1124	2.0268e-06
Methionine propyl ester	-3.1098	2.0268e-06
Indole-3-ethanol	-3.1093	2.0268e-06
4-methoxycinnamic acid	-3.0959	2.089e-06
Isorhapontin	-3.0824	2.1536e-06
Trans-cinnamate	-3.07	2.2264e-06
S-adenosyl-L-methionine	-3.0641	2.241e-06
Sinapoyl aldehyde	-3.0618	2.241e-06
D-(+)-glucosamine	-3.0613	2.241e-06
Methylophiopogonone A	-3.0606	2.241e-06
C14-homoserine lactone	-3.0299	2.4548e-06
Otosenine	-3.0239	2.4878e-06
Fisetin	-3.0126	2.5639e-06
Pyridoxamine	-3.0012	2.6433e-06
Arctigenin	-2.9926	2.6866e-06
(S)-7-(2-(2-(hydroxymethyl)pyrrolidin-1-yl)-2-oxoethoxy)-2-methyl-3-phenyl-4h-chromen-4-one	-2.9815	2.7677e-06
2-[(E)-3-(4-hydroxy-3,5-dimethoxyphenyl)prop-2-enoyl]oxyethyl-trimethylazanium thiocyanate	-2.9691	2.8502e-06
(-)-alpha-copaene	-2.9559	2.9531e-06
Erianin	-2.9391	3.0991e-06
Abscisic acid	-2.9334	3.1388e-06
Galactosamine	-2.8939	3.5277e-06
Kaempferol 3-O-gentiobioside	-2.8935	3.5277e-06
Sodium houttuyfonate	-2.8916	3.5311e-06
Methyl indole-3-acetate	-2.8872	3.5621e-06
Feruloyl tyramine	-2.8769	3.6626e-06
Alpha-linolenoyl ethanolamide	-2.8576	3.8574e-06
N-methyllysine	-2.8558	3.859e-06
Alpha-lobeline	-2.8349	4.0879e-06
Deoxyuridine-monophosphate	-2.8348	4.0879e-06
Ectoine	-2.8297	4.1165e-06
Oryzalin	-2.8295	4.1165e-06
2-hydroxy-3-methylbutyric acid	-2.8265	4.135e-06
4-ureidobutanoic acid	-2.8241	4.1469e-06
4-methyl-5-thiazoleethanol	-2.8139	4.2651e-06
Methionine ethyl ester	-2.8057	4.3583e-06
Kynurenine	-2.8033	4.3702e-06
Dihydroorotate	-2.7983	4.4197e-06
Phytosphingosine	-2.7768	4.695e-06
Dl-coniine	-2.7767	4.695e-06
Acacetin-7-O-rutinoside	-2.7613	4.9047e-06
Indole-3-acetate	-2.7603	4.9047e-06
Ligustilide	-2.7524	5.0076e-06
Hymecromone	-2.7479	5.0579e-06
1h-benzotriazole	-2.746	5.0651e-06
4-oxo-5-phenylpentanoic acid	-2.7418	5.0855e-06
Gerberinside	-2.7414	5.0855e-06
Glycine	-2.7405	5.0855e-06
3-methylbenzoic acid	-2.7269	5.2904e-06
Indole-3-acetyl-l-glutamic acid	-2.7255	5.2904e-06
6-isopropoxynicotinic acid	-2.7173	5.409e-06
Ketoisovaleric acid	-2.7148	5.4296e-06
Tryptophan betaine	-2.6941	5.7826e-06
Ecgonine-methyl-ester	-2.667	6.2909e-06
18B-glycyrrhetinic acid	-2.6607	6.3939e-06
Valylvaline	-2.6583	6.4158e-06
Benzyl 2-neohesperidosyloxy-6-hydroxybenzoate	-2.6377	6.8377e-06
Hydrocortisone	-2.6298	6.9854e-06
LPE 18:3	-2.6101	7.4244e-06
Kaempferol-4'-methyl ether	-2.6003	7.6026e-06
Mevalonic acid lactone	-2.6002	7.6026e-06
Tricetin	-2.5753	8.2244e-06
2'-deoxyguanosine 3'-monophosphate	-2.5734	8.2398e-06
2-hydroxyphenanzine	-2.5705	8.2822e-06
Biflorin	-2.5634	8.4458e-06
3-methylthiopropylamine	-2.5498	8.7983e-06
12-cytisineacetamide	-2.5292	9.3846e-06
2-quinolinecarboxylic acid	-2.5188	9.6769e-06
3-dimethylaminoacetyl-5-methoxyindole	-2.5171	9.693e-06
(e)-3-hydroxy-6-(4-hydroxy-6-methoxy-7-methyl-3-oxo-1h-2-benzofuran-5-yl)-4-methylhex-4-enoic acid	-2.4996	1.0152e-05
N-acetyltyramine	-2.4828	1.0677e-05
Himeic acid B_120101	-2.4801	1.0677e-05
3-O-methylfunicone	-2.48	1.0677e-05
D-2-aminobutyrate	-2.4786	1.0677e-05
L-proline	-2.4784	1.0677e-05
2'-deoxyadenosine	-2.4765	1.0703e-05
6-hydroxycaproic acid	-2.4753	1.0705e-05
Sulfo jasmonate	-2.4726	1.0757e-05
3-formylindole	-2.4528	1.1454e-05
Biotin	-2.4422	1.178e-05
L-glutamine	-2.4322	1.2138e-05
1-acetylimidazole	-2.4287	1.2234e-05
Linoleoyl ethanolamide	-2.4266	1.2272e-05
Alpha-aminoadipate	-2.4221	1.2414e-05
GABA	-2.4077	1.2989e-05
Benzoic acid	-2.3911	1.3691e-05
Deoxycytidine	-2.3891	1.3729e-05
L-pyroglutamic acid	-2.376	1.4249e-05
Isomaltulose	-2.3745	1.4269e-05
Acetate gossypol	-2.3607	1.4905e-05
Geraniol	-2.3551	1.5136e-05
Altenusin	-2.3382	1.586e-05
Gamma-glu-tyr	-2.3311	1.6195e-05
Epicatechin	-2.3204	1.6737e-05
Quercetin-3-O-pentoside	-2.3179	1.676e-05
Threitol	-2.3069	1.7307e-05
Cyclo-prolylglycine	-2.3065	1.7307e-05
Glucosidetathione(reduced form)	-2.2937	1.8025e-05
L-beta-homoproline	-2.2855	1.8387e-05
N-homoveratroylhomoveratrylamine	-2.2849	1.8387e-05
Cyclopentanone	-2.2736	1.9054e-05
Ergonovine maleate	-2.2684	1.9334e-05
Indolylmethyl glucosinolate	-2.2609	1.9701e-05
Geniposide	-2.2556	1.9927e-05
Alpha cyperone	-2.2468	2.0477e-05
Creatinine	-2.2321	2.1483e-05
7-amino-flunitrazepam	-2.2233	2.2087e-05
Acetyl tributyl citrate	-2.2206	2.2215e-05
L-alanine	-2.2177	2.2367e-05
Sn-glycero-3-phosphocholine	-2.2104	2.2787e-05
2-hydroxyquinoline	-2.1958	2.3915e-05
Pyrrolidine	-2.1929	2.4074e-05
Habanolide	-2.1918	2.4086e-05
Methyl pyrazine 2-carboxylate	-2.1888	2.4264e-05
Phenylalanine	-2.1818	2.4787e-05
1-phenyl-2-thiourea	-2.174	2.5393e-05
Cycloserine	-2.1708	2.5597e-05
Methionine methyl ester	-2.155	2.6987e-05
Deoxysappanone b 7,3'-dimethyl ether	-2.1511	2.7267e-05
4-aminophenol	-2.15	2.729e-05
Eremantholide a	-2.1461	2.7578e-05
Uracil	-2.1398	2.8111e-05
Norspermidine	-2.1337	2.8631e-05
L-beta-homoisoleucine	-2.1288	2.9042e-05
Phenylacetaldehyde	-2.1266	2.9184e-05
5-aminolevulinic acid	-2.1243	2.9328e-05
Glycocholate	-2.1187	2.982e-05
4-methyl-7-ethylaminocoumarin	-2.099	3.19e-05
3-indolepropionic acid	-2.0878	3.3115e-05
Urocanate	-2.0671	3.5575e-05
Methionine conjugated cholic acid	-2.0551	3.7029e-05
Echimidine	-2.0502	3.7574e-05
2-methylpyrrolidine	-2.0428	3.8403e-05
Phenethylamine	-2.0425	3.8403e-05
Tyramine	-2.0339	3.9496e-05
Thiamine	-2.027	4.038e-05
Oleoyl ethanolamide	-2.0121	4.237e-05
Harmaline	-2.0094	4.2665e-05
Methionine butyl ester	-2.0057	4.3117e-05
L-cystine	-1.9989	4.4071e-05
Octyl gallate	-1.996	4.44e-05
Acepromazine	-1.9917	4.4968e-05
6-hydroxybenzofuran-3(2h)-one	-1.9882	4.541e-05
Isoleucine	-1.979	4.6827e-05
Isopalmitic acid	-1.9736	4.7505e-05
Valine	-1.9735	4.7505e-05
Urate	-1.9677	4.8353e-05
1h-indole-3-butanoic acid	-1.9665	4.8353e-05
Limonin	-1.9659	4.8353e-05
Benzyl benzoate	-1.9654	4.8353e-05
Adonitol	-1.9485	5.1334e-05
Inosine	-1.9459	5.1687e-05
D-tryptophan	-1.9342	5.3822e-05
2-thiocyanatopupukeanane [c16h25ns]	-1.9272	5.5089e-05
Hydroquinone	-1.9227	5.5842e-05
Indole	-1.9166	5.6971e-05
Lagochilin	-1.9154	5.7067e-05
Ebastin	-1.9129	5.7422e-05
8-shogaol	-1.9045	5.892e-05
1-methyl-2-pyridinium aldoxime	-1.9011	5.9502e-05
Isocucurbitacin b	-1.8768	6.5027e-05
Betaine	-1.8748	6.5325e-05
4-(dimethylamino)pyridine	-1.872	6.5827e-05
7-hydroxymitragynine	-1.8567	6.9585e-05
Nornicotine	-1.8533	7.0274e-05
Decanal	-1.852	7.0411e-05
Ormetroprim	-1.8495	7.0888e-05
4-hydroxybenzoylcholine	-1.8478	7.1152e-05
Linolenic acid	-1.8464	7.1323e-05
Alpha-methyl-dl-serine	-1.8428	7.1916e-05
7-hydroxy-4-methylcoumarin	-1.8427	7.1916e-05
7-aminocephalosporanic acid	-1.8379	7.3061e-05
Sphinganine-1-phosphate (c17 base)	-1.8359	7.3391e-05
N-acetyl-dl-serine	-1.8191	7.8082e-05
3-hydroxykynurenine	-1.8099	8.0646e-05
3-methyl-1-phenyl-1h-pyrazol-5-amine	-1.8075	8.1168e-05
Huperzine a	-1.7958	8.4308e-05
2-hydroxybutyric acid	-1.7955	8.4308e-05
Cyclanilide	-1.776	9.0684e-05
4-acetamidobutyric acid	-1.775	9.0789e-05
3-methylpyrazole	-1.7621	9.5185e-05
(e)-n-butyl-n-(1-(cyclohexylamino)-1-oxobutan-2-yl)but-2-enamide	-1.7519	9.8783e-05
Olivetolcarboxylic acid	-1.7509	9.8928e-05
4-imidazoleacetic acid	-1.745	0.00010095
Beta-febrifugine	-1.7431	0.00010142
Indole-3-acetamide	-1.7419	0.00010162
Thd	-1.7401	0.00010209
2,3-trans-3,4-cis-leucocyanidin	-1.729	0.00010632
Glucosamine 6-sulfate	-1.7259	0.00010734
Bilobol	-1.725	0.00010745
Benzimidazole	-1.7237	0.0001077
Alline	-1.6981	0.00011885
Gigantol	-1.6815	0.00012665
4-aminosalicylic acid	-1.6777	0.00012825
Cytidine	-1.6741	0.00012976
3-guanidinopropionic acid	-1.6554	0.00013915
Nicotinoylcholine	-1.6462	0.00014404
Leu-gly-gly	-1.6418	0.00014624
Dihydroquercetin	-1.6374	0.00014806
LPE 18:2	-1.6299	0.00015223
7-acetyllycopsamine	-1.6289	0.00015243
L-methionine	-1.6156	0.0001605
Trigonelline	-1.6128	0.00016183
4-aminobutanoate	-1.6123	0.00016183
Phenylephrine	-1.6113	0.00016207
12:4+4o fatty acyl hexoside	-1.5946	0.00017311
Isobutylamine	-1.5888	0.0001768
2'-O-methylinosine	-1.5864	0.00017809
Huperzin a	-1.5832	0.00018003
Arborinine	-1.5775	0.00018383
Quinidine	-1.5591	0.00019766
Xanthohumol	-1.5587	0.00019766
Sphingosine (c17 base)	-1.5492	0.00020516
Arachidic acid	-1.5453	0.00020799
Sipeimine	-1.5174	0.00023315
Xanthosine	-1.5113	0.00023864
Allopurinol	-1.5083	0.000241
3'-O-methyluridine	-1.5078	0.000241
(+)-dihydrokavain	-1.5035	0.00024454
2,3-diphosphoglycerate	-1.5031	0.00024454
D-(+)-galactosamine	-1.4991	0.00024796
Phenyl-butyryl-glutamine	-1.4987	0.00024796
6-hydroxyflavone	-1.4958	0.00025039
Isoferulic acid	-1.4888	0.00025735
Lenticin	-1.4793	0.00026721
Gentiannine	-1.4728	0.00027409
Lividic acid	-1.471	0.00027554
(e)-5-(4-methoxy-5-methyl-6-oxopyran-2-yl)-3-methylhex-4-enoic acid	-1.4684	0.00027791
Thymine	-1.4539	0.00029516
7-alpha-hydroxy cholesterol	-1.4487	0.00030111
Sinomenine	-1.4397	0.00031224
Triacetyl resveratrol	-1.4331	0.00032046
4-hydroxymandelonitrile	-1.4289	0.00032568
N-omega-acetylhistamine	-1.4216	0.00033538
Phytic acid	-1.3997	0.00036818
Methyleugenol	-1.3945	0.0003758
Tryptamine	-1.3856	0.00038934
5-hydroxylysine	-1.3854	0.00038934
Pyrimidinol	-1.3821	0.00039402
Gmelinol	-1.3647	0.00042468
2-hydroxyisocaproic acid	-1.3638	0.00042534
L-carnitine	-1.3567	0.00043802
4-guanidinobutanoate	-1.3555	0.00043934
Benzoylcholine	-1.3483	0.00045279
8-hydroxycarapinic acid	-1.3426	0.00046267
Norharman	-1.3424	0.00046267
4-piperidinecarboxamide	-1.3411	0.00046431
7-methylguanosine	-1.3406	0.00046434
Leucine propyl ester	-1.3373	0.00047017
Orotic acid	-1.304	0.00054551
(z)-5,8,11-trihydroxyoctadec-9-enoic acid	-1.3	0.00055444
16-methoxy-tabersonine	-1.2979	0.00055851
Avocadyne	-1.2954	0.00056367
10-hydroxydecanoate	-1.2901	0.00057616
Acetosyringone	-1.2864	0.00058467
Creatine	-1.2842	0.00058937
Epiyangambin	-1.2672	0.0006316
Emodin	-1.2651	0.00063637
5-methoxytryptophol	-1.2626	0.00064258
3-hydroxy-c6-homoserine lactone	-1.2467	0.00069044
N-alpha-acetyllysine	-1.2459	0.00069155
N-acetyl-asp-glu	-1.245	0.00069263
3-hydroxysebacic acid	-1.244	0.00069458
4-hydroxyphenylpyruvic acid	-1.2396	0.00070658
N-acetyl-2-phenylethylamine	-1.2392	0.00070658
Thymidine	-1.2389	0.00070658
N-acetylleucine	-1.2368	0.00071215
Reticuline	-1.2234	0.00075676
N-epsilon-acetyllysine	-1.2044	0.00082645
N-acetylarginine	-1.2027	0.00083164
Harmine	-1.193	0.00086906
(e)-n-[2-hydroxy-2-(4-hydroxyphenyl)ethyl]-3-(4-hydroxy-3-methoxyphenyl)prop-2-enamide	-1.1925	0.00086906
Oleyl sarcosine	-1.1652	0.00098973
3-methylxanthine	-1.1591	0.0010176
Myosmine	-1.1484	0.0010697
Hapalindole d	-1.1475	0.0010719
S-carboxymethyl-l-cysteine	-1.1415	0.0011018
3',4',5,7-tetrahydroxyflavone	-1.133	0.0011462
1-O-beta-D-glucopyranosyl sinapate	-1.1235	0.0011993
15-acetoxyeremantholide b	-1.1141	0.0012542
5-methoxyuridine	-1.1073	0.0012943
Cyanidin	-1.097	0.0013604
Putrescine	-1.0947	0.0013704
(-)-riboflavin	-1.0942	0.0013709
7'-carboxy-n-geranyl-l-gluatamic acid	-1.0819	0.0014562
11-aminoundecanoicacid	-1.0694	0.0015482
Genistein	-1.066	0.0015717
Spermine	-1.0615	0.0016055
(s)-(+)-2-phenylpropionic acid	-1.0506	0.0016947
Tetradecanoyl-l-carnitine	-1.0501	0.0016951
Proline betaine	-1.0441	0.0017446
2,9-deoxyguanosine	-1.0406	0.0017701
Leucine butyl ester	-1.0302	0.0018646
Guanine	-1.0291	0.0018709
Dihydrocapsaicin	-1.0238	0.0019199
Nicotinamide	-1.023	0.0019238
6-O-(4-hydroxybenzoyl)-6-epiaucubin	-1.0188	0.0019629
Ureidoglutaric acid	-1.0135	0.0020136
Indole-3-pyruvate	-1.0131	0.0020136
2-hydroxyphenanzine-1-carboxylic acid	-1.0094	0.0020497
7,4'-dimethoxyisoflavone	19.637	0.0021244
Fumaric acid	18.632	0.0021244
2-acetamido-2-deoxy-beta-D-glucosylamine	18.068	0.0021244
4-hydroxyhippuric acid	17.865	0.0021244
Gly-ile	10.709	0.0021244
Alnustone	9.8155	0.0021244
H-gamma-glutamyl-glutamine	9.6847	0.0021244
L-arginine	9.0082	0.0021244
Kaempferol-4'-glucoside	8.5371	0.0021244
3-hydroxymethylglutarate	-0.99839	0.0021244
Gly-leu	7.494	0.0021393
D-ala-D-ala	7.1738	0.0021465
Histidylserine	7.0034	0.0021494
2-amino-3-(5-hydroxy-1h-indol-3-yl)propanoic acid	6.776	0.0021561
Acacetin diacetate	6.2027	0.0021875
Methioninesulfoxide	-0.98996	0.0021875
LPC 18:2	5.8936	0.0022084
Glu-val-phe	5.7735	0.0022166
Arecoline hydrobromide	5.5344	0.0022377
Betulin	5.5257	0.0022377
N-acetylglucosamine	5.371	0.0022515
Uridine monophosphate	5.3645	0.0022515
N-acetylneuraminic acid	5.3051	0.0022561
D-aspartate	5.25	0.0022605
L-theanine	5.0163	0.0022897
N,n,n-trimethyllysine	5.0107	0.0022897
7-deacetoxy-7-oxokhivorin	4.9547	0.002292
Glycolithocholic acid	-0.97662	0.002292
N-acetylglycine	4.7691	0.0023203
Magnocurarine	-0.97323	0.0023203
5-methoxytryptamine	-0.9732	0.0023203
Dl-alpha-hydroxybutyric acid barium salt	4.6871	0.0023345
10-shogaol	4.5826	0.0023572
1-methyladenosine	-0.96745	0.00238
Dihydrotanshinone i	4.4316	0.0023893
Pyrrole-2-carboxylic acid	4.4252	0.0023893
Argininosuccinic acid	4.4066	0.0023906
5-methyluridine	4.3882	0.0023918
Gallic acid	4.3454	0.0024012
Harmane	-0.96284	0.0024127
Proline-hydroxyproline	4.2576	0.002422
Sinapoyl malate	4.2311	0.0024249
Methionine conjugated chenodeoxycholic acid	4.2242	0.0024249
D-mannose-6-phosphate	4.1447	0.00245
1-isothiocyanato-8-(methylsulfinyl)-octane	4.1333	0.00245
Arginine propyl ester	4.1025	0.0024531
3-phenyllactic acid	-0.95759	0.0024531
Humulone	4.0854	0.0024555
D-mannitol	4.071	0.0024569
Epimedoside a	4.0398	0.0024653
Hirsutrin	4.022	0.0024662
Trans-zeatin-9-glucoside	4.0055	0.0024662
1-aminocyclopropane-1-carboxylate	3.9468	0.0024879
1-myristoyl-2-hydroxy-sn-glycero-3-phosphate	-0.95028	0.0025129
2-oxovaleric acid	-0.94987	0.002514
Allopregnanolone	-0.94823	0.002532
Farnesol	3.7568	0.0025637
2'-O-methylcytidine	3.7124	0.00257
Isosakuranetin	3.7124	0.00257
O-succinyl-l-homoserine	3.7117	0.00257
N-fructosyl isoleucylglutamate	-0.9445	0.00257
5-hydroxyculmorin	3.6763	0.0025855
Azaserine	3.5342	0.0026641
Citrulline	-0.93274	0.0027128
Xanthomonic acid	3.3815	0.0027636
Lapidin	-0.9279	0.0027766
Glycyl-l-proline	-0.92564	0.0028067
Benzylglucosinolate	3.2441	0.0028622
D(-)-fructose	3.1741	0.0029217
Decanoylcarnitine	3.1553	0.0029347
Deoxynivalenol	3.1462	0.0029383
Pyroglutamyl-isoleucine	3.1259	0.0029534
Tricaproin (c6:0)	3.1164	0.0029577
Methyl orsellinate	-0.9087	0.0030471
Galactitol	3.0147	0.003056
(9z, 12z)-octadecadienoate	2.9602	0.0031142
Dihydromuronic acid	2.9411	0.0031319
(s)-malate	2.9225	0.003144
Retrorsine	2.9225	0.003144
4-ethoxy-4-oxobut-2-enoic acid	2.9067	0.0031585
Guanosine	2.8984	0.0031636
Dihydrocoumaroyl hexoside	2.8883	0.0031711
1,6-dihydroxy-3,8-dimethylxanthone	2.8211	0.0032511
Acacetin-5-o-xyloside	2.8208	0.0032511
Biochanin a 8-c-glucoside	2.8129	0.0032566
Isoleucylisoleucine	2.8008	0.0032682
Glu-thr	2.7881	0.0032808
4'-methoxyflavanone	2.764	0.0033107
3'-O-methylguanosine	-0.88639	0.0033677
Homocysteine	2.715	0.0033746
Isoleucylvaline	2.7097	0.0033773
Arginine conjugated cholic acid	2.6604	0.0034526
6-geranylnaringenin	2.6439	0.003463
Flavanol base + 5o	2.6439	0.003463
Adenosine	2.6035	0.0035227
L-beta-homomethionine	2.6033	0.0035227
Asp-phe	2.5787	0.003562
Luteolin-7-glucoside	-0.87331	0.0035645
Homostachydrine	-0.87319	0.0035645
Dihydromunduletone	2.5399	0.003618
Mesaconitine	-0.86554	0.0037124
Gambogic acid	2.4415	0.0038054
Ferulic acid	2.4414	0.0038054
Acetylcimigenol arabinoside	2.4323	0.0038196
Ala-leu	2.3867	0.0039129
2-methylglutarate	2.3612	0.0039659
12-hydroxydodecanoic acid	2.3591	0.0039659
Threonine	2.3571	0.0039659
4-hydroxyphenyllactic acid	2.3543	0.0039663
Methyl vanillate	2.3517	0.0039664
3-hydroxy-c12 homoserine lactone	-0.85045	0.0039786
D-(-)-quinic acid	2.3357	0.0039937
2-thiouridine	2.3175	0.0040303
3-hydroxycinnamic acid	2.3163	0.0040303
Ala-val	2.314	0.0040303
Hordenine	-0.8455	0.0040618
N-acetylglutamic acid	2.2613	0.004161
Macamide b	-0.8345	0.0043186
Dihydropalmatine	2.1966	0.0043402
N-methylglutamic acid	2.1848	0.0043704
Guanosine-3',5'-cyclic monophosphate	2.1653	0.0044266
Dodecanedioic acid	2.1434	0.0044925
L-tyrosine	2.1344	0.0045159
Phosphotyrosine	-0.8236	0.0045617
3,4-dihydroxybenzoate	2.1137	0.0045733
Dl-lactic acid	2.0903	0.0046504
N-acetylhistidine	2.0437	0.0048214
Acamprosate	-0.80847	0.0049604
N-fructosyl phenylalanine	-0.80795	0.0049679
3,5-dihydroxydecanoic acid	2.0021	0.0049687
L-tryptophanamide	-0.80703	0.0049795
6-methylflavone	1.9773	0.0050604
Gamma-glutamylleucine	1.9681	0.0050937
3-caffeoylquinic acid	1.9556	0.005142
Trans-3-hydroxycotinine	-0.79897	0.0051939
Kaempferol	-0.79737	0.0052362
Alpha-ketoglutaric acid	1.8869	0.005439
2-hydroxybenzonitrile	-0.79049	0.005439
Sikkimenoid e from s.guyanensis	-0.79032	0.005439
Dihydrozeatin	-0.78987	0.0054454
Citramalate	1.8795	0.0054559
Wogonin	1.8653	0.005522
4-pentylaniline	-0.78332	0.0056403
3-methylglutaric acid	1.8239	0.0057346
D-sphingosine	-0.77777	0.0058165
Gluconic acid-gamma-lactone	1.7996	0.0058599
2'-deoxyinosine-5'-monophosphate	1.7952	0.0058774
Isoimperatorin	-0.77333	0.0059497
Quercitrin	1.7679	0.0060287
Acetylcitrulline	1.7572	0.0060885
Levodopa	1.7377	0.0062083
Gibberellic acid	1.732	0.0062342
(-)-camphanic acid	1.7311	0.0062342
Cis-aconitic acid	1.7229	0.0062812
Dihydrojasmonic acid	1.7114	0.0063427
Niacinamide	-0.7612	0.0063427
(e)-3-(4-methoxyphenyl)-1-[2,4,6-trimethoxy-3-(3-methylbut-2-enyl)phenyl]prop-2-en-1-one	1.6888	0.0064963
Phosphorylcholine	1.6826	0.0065324
Maesopsin	1.6643	0.0066525
19-acetyltabersonine	1.659	0.0066832
1-hydroxy-10-methylacridone	1.6196	0.0069956
Ellagic acid	1.6172	0.0070053
3-oxo-c4-homoserine lactone	1.6153	0.0070111
Epsilon-decalactone	-0.73848	0.0072009
(9z,12r)-12-hydroxyoctadec-9-enoic acid	-0.7377	0.0072256
Dl-p-hydroxyphenyllactic acid	1.5872	0.0072273
Retusin 7-methyl ether	1.5653	0.0074211
Indole-3-butyric acid	1.5637	0.007425
(z)-9,12,13-trihydroxyoctadec-15-enoic acid	1.5453	0.0075936
Djenkolic acid	1.5441	0.0075936
Phosphatidylethanolamine	1.5325	0.0076994
N-acetylmethionine	1.5296	0.0077178
Indole-3-acetyl-l-valine	1.521	0.0077951
Deoxynivalenol-3-glucoside	-0.72306	0.0078218
Glycodeoxycholic acid	1.5091	0.0078878
Glycolic acid	1.509	0.0078878
Cytidine cyclic monophosphate	1.5002	0.0079719
4-methylumbelliferyl acetate	1.4925	0.0080439
1-methylguanosine	1.4909	0.0080503
Cytisine	-0.71573	0.0081244
Ophthalmate	1.4795	0.0081552
Aloesin	1.4695	0.0082468
2'-O-methyl-5-methyluridine	1.4637	0.0083027
Arabinofuranosyluracil	-0.71091	0.0083185
Hydroquinidine	1.44	0.0085656
Quebrachamine	1.4299	0.0086812
N-acetylalanine	1.4268	0.0087081
3-methyl-2-oxindole	1.4166	0.0088208
3-hydroxyglutaric acid	1.4129	0.0088511
3-hydroxymandelic acid	1.4086	0.0088953
Sinapic acid	1.3756	0.0093434
Citraconic acid	1.3739	0.009355
Ala-ile	1.3667	0.0094468
Harmalol	-0.68516	0.0096772
3-deoxysappanchalcone	1.3455	0.0097426
Phosphatidylinositol lyso 16:0	1.342	0.0097843
Meglutol	1.3236	0.010054
2,4-diacetylphloroglucinol	-0.6786	0.010054
N-tigloylglycine	1.3008	0.010427
7-methylxanthine	-0.67118	0.010505
Quebrachitol	1.2744	0.010863
Arachidonoyl ethanolamide	-0.66537	0.010888
Guanosine 3',5'-cyclic monophosphate	1.2643	0.011012
Episyringaresinol 4'-O-beta-D-glncopyranoside	1.2641	0.011012
1,5-anhydrosorbitol	1.263	0.011017
Acetylcholine	-0.65962	0.01125
Dl-glyceraldehyde 3-phosphate	1.2407	0.01143
Cyclic gmp	1.2389	0.011451
Purine	1.2377	0.01146
Methyl haematommate	1.2183	0.011839
D-glyceric acid	1.2177	0.011839
C12-homoserine lactone	-0.65075	0.011839
Syringic acid	1.172	0.012887
2,5-dihydroxybenzoate	1.166	0.013018
(r)-2-hydroxystearic acid	-0.63471	0.013144
Genistin	1.1445	0.013547
2',4'-dihydroxychalcone 4'-glucoside	-0.62946	0.013586
Lusitanicoside	-0.62478	0.014009
3-hydroxyphenylacetic acid	-0.6201	0.014447
Isorhamnetin	-0.61882	0.014555
Lipoic acid reduced	1.1037	0.014624
3-methoxytyrosine	-0.61742	0.014656
Kinetin riboside	1.0995	0.014712
Trans-caffeic acid	1.0952	0.014826
Ribose	1.0729	0.015532
D-galactose	1.0717	0.015549
2-deoxyribose-5-phosphate	-0.60644	0.015708
6-methylcoumarin	-0.60532	0.01581
Galangin	-0.60493	0.015831
2-tert-butyl-4-methoxyphenol	1.0429	0.016458
Pyrocatechuic acid	-0.59907	0.016458
Phytolaccagenin	-0.59872	0.016466
4-acetamidobutanoate	1.0345	0.016729
3-methyladipic acid	1.0314	0.016812
Deoxycholic acid	1.0311	0.016812
Glycitein	1.0259	0.01699
Pyrocatechol	1.0213	0.017148
Succinic acid	1.0207	0.017149
Mesaconic acid	1.0145	0.017371
Trans-resveratrol	1.01	0.017532
2-O-methylguanosine	1.0067	0.017642
Dihydroresveratrol	-0.58583	0.017766
D-glucuronic acid	0.99509	0.01806
1-hydroxy-2-naphthoic acid	0.9876	0.018362
Dihydropiplartine	0.97988	0.018682
D-gluconic acid	0.97929	0.018683
Echinocystic acid	0.97761	0.018709
4-oxo-4-(3-oxodecan-2-ylamino)butanoic acid	-0.57756	0.018709
1,4-chrysenequinone	0.96884	0.019088
4-O-methylphloracetophenone	0.96654	0.019171
Glycerol 2-phosphate	0.96058	0.019378
Hippurate	0.96048	0.019378
2-hydroxy-3,4-dimethoxybenzoic acid	0.96005	0.019378
Naringenin	-0.56722	0.01994
Maleic acid	0.93637	0.020512
Umbelliferone	0.93348	0.020637
Urolithin b	0.9329	0.02064
Theanine	0.93163	0.020681
2-oxoadipate	0.93071	0.020702
Nicotinic acid	0.92803	0.020818
4-hydroxy-3-methoxymandelic acid	0.92405	0.021005
Indole-3-propionic acid	-0.55579	0.021423
Trans-4-hydroxy-3-methoxycinnamate	-0.55565	0.021423
1-methylpseudouridine	0.91408	0.021474
Sinapic acid methyl ether	0.91175	0.021578
Arctiin	0.9105	0.02162
Sedoheptulose 7-phosphate(s7p)	-0.55059	0.022111
3,4-dimethoxycinnamic acid	0.89997	0.022175
3-isochromanone	-0.54769	0.022496
Sucralose	0.88685	0.022882
L-glutamic acid	0.88341	0.023067
Citrate	0.88239	0.023101
5,8-dihydroxyflavanone	0.88154	0.023125
3'-O-methylinosine	0.86857	0.023934
Dihydrokaempferol	0.86559	0.024102
Disinapoyl hexoside	0.86408	0.024173
Threonic acid	0.86093	0.024355
N-alpha-acetyl-ornithine	0.85559	0.024691
5-ethyl-2'-deoxyuridine	-0.53278	0.024778
5-hydroxytryptophan	-0.53229	0.024835
2-myristoylglycerol	-0.53144	0.024961
4-hydroxybenzoate	0.83332	0.026147
Epicholestanol	-0.52484	0.026147
Phenylacetylglycine	0.82914	0.026413
Indole-3-acetyl-l-isoleucine	-0.52313	0.026413
Picein	0.8222	0.026908
Xylose	0.80549	0.028242
Aloperine	-0.5128	0.028423
2'-O-methyl-5-methylcytidine	-0.51243	0.028467
Isoguvacine	0.7984	0.028743
Ala-phe	0.79108	0.029354
Hypoxanthine	-0.50684	0.029577
Octadecanedioic acid	0.7854	0.029796
3-hydroxyvaleric acid	0.78382	0.029903
5-oxo-D-proline	0.77584	0.030615
6-methoxyluteolin	-0.50132	0.030681
Piceid	0.7718	0.030927
Trehalose	0.76435	0.031583
Arbutin	0.76133	0.031824
Kynurenic acid	0.76117	0.031824
Phthalic acid	0.74875	0.033074
Licarin a	-0.49029	0.033074
8-gingerol	-0.48959	0.033209
N-acetylphenylalanine	0.74123	0.033768
Salicylic acid	0.73947	0.03392
Kojic acid	0.73698	0.034156
Glucose-1-phosphate	0.73233	0.034636
N-acetylproline	-0.48329	0.034636
Dihydrolycorine	-0.48234	0.034847
Tyr-tyr-tyr	0.72941	0.034848
2-hydroxy-4-(methylthio)butanoate	0.7217	0.035711
Luteolin 3',4'-dimethyl ether	0.70898	0.037167
2-amino-3-prop-2-enylsulfinylpropanoic acid	0.70878	0.037167
Pro-hyp	0.70878	0.037167
3',4'-dimethoxy-7-hydroxyflavanone	0.704	0.037732
3-amino-9-ethylcarbazole	-0.46907	0.038273
Emodic acid	-0.46859	0.038368
Biochanin a	0.69453	0.038828
Phenylacetic acid	-0.46675	0.038828
(9z,12e)-15,16-dihydroxyoctadeca-9,12-dienoic acid	-0.46364	0.039727
Deoxyuridine	-0.46185	0.040237
Homovanillic acid	0.68069	0.040576
4-pyridoxate	0.67649	0.041135
13-kode	-0.45717	0.041581
Methyl dihydrojasmonate	0.67018	0.04197
Isosungucine	-0.45408	0.042497
2',3'-dideoxythymidine	0.66467	0.042693
O-phosphothreonine	-0.45319	0.042693
5-methylthio-n-pentyl glucosinolate	-0.45117	0.043324
N-acetylneuraminate	-0.45047	0.043509
Haemathamnolic acid	-0.448	0.044309
Menthol(-)	-0.44588	0.045003
4-methyl-2-oxopentanoic acid	0.64819	0.045032
(2s)-2-hydroxy-3-butenyl-glucosinolate	0.64698	0.04513
Trans-zeatin	-0.44506	0.04513
P-coumaric acid	0.64659	0.045137
(-)-b-hydrastine	-0.44241	0.045976
Acacetin	0.63728	0.04662
4-(methylsulfinyl)butylglucosinolate	-0.43769	0.047613
Phenylacetylglutamine	-0.43198	0.049762
